# Supplementary material for: Mathematical biases in the calculation of the Living Planet Index lead to overestimation of vertebrate population decline
Source: Nat Commun. 2024 Jun 21;15:5295. doi: 10.1038/s41467-024-49070-x (PMC11192898; doi:10.1038/s41467-024-49070-x)
Supplement: Supplementary file 4 — Supplementary Software [file 41467_2024_49070_MOESM4_ESM.zip]

Archive with 42 entries (38 files):
- Supplementary Software/
- Supplementary Software/Original with marked errors/
- Supplementary Software/Original with marked errors/CalcLPI.R
- Supplementary Software/Original with marked errors/calculate_index.R
- Supplementary Software/Original with marked errors/debug_print.R
- Supplementary Software/Original with marked errors/LPIMain.R
- Supplementary Software/Original with marked errors/LPI_original.R
- Supplementary Software/Original with marked errors/plot_lpi.R
- Supplementary Software/Original with marked errors/ERRORS IN THE CODE.txt
- Supplementary Software/Original with marked errors/ProcessFile.R
- Supplementary Software/Original with marked errors/ggplot_multi_lpi.R
- Supplementary Software/Original with marked errors/ggplot_lpi.R
- Supplementary Software/Original with marked errors/LPI_original.RData
- Supplementary Software/Original with marked errors/bootstrap_lpi.R
- Supplementary Software/Corrected/
- Supplementary Software/Corrected/CalcLPI.R
- Supplementary Software/Corrected/calculate_index.R
- Supplementary Software/Corrected/CORRECTIONS IN THE CODE.txt
- Supplementary Software/Corrected/ggplot_lpi.R
- Supplementary Software/Corrected/LPIMain.R
- Supplementary Software/Corrected/plot_lpi.R
- Supplementary Software/Corrected/ProcessFile.R
- Supplementary Software/Corrected/LPI_corrected.R
- Supplementary Software/Corrected/LPI_corrected.RData
- Supplementary Software/Corrected/ggplot_multi_lpi.R
- Supplementary Software/Corrected/debug_print.R
- Supplementary Software/Corrected/bootstrap_lpi.R
- Supplementary Software/Changed/
- Supplementary Software/Changed/bootstrap_lpi.R
- Supplementary Software/Changed/CalcLPI.R
- Supplementary Software/Changed/calculate_index.R
- Supplementary Software/Changed/CHANGES IN THE CODE.txt
- Supplementary Software/Changed/ggplot_lpi.R
- Supplementary Software/Changed/ggplot_multi_lpi.R
- Supplementary Software/Changed/LPIMain.R
- Supplementary Software/Changed/plot_lpi.R
- Supplementary Software/Changed/ProcessFile.R
- Supplementary Software/Changed/LPI_changed.R
- Supplementary Software/Changed/debug_print.R
- Supplementary Software/Changed/.Rhistory
- Supplementary Software/Changed/LPI_changed.RData
- Supplementary Software/Supplementary Software Legend.txt
