# Supplementary material for: Mathematical biases in the calculation of the Living Planet Index lead to overestimation of vertebrate population decline
Source: Nat Commun. 2024 Jun 21;15:5295. doi: 10.1038/s41467-024-49070-x (PMC11192898; doi:10.1038/s41467-024-49070-x)
Supplement: Supplementary file 4 — Supplementary Software [file 41467_2024_49070_MOESM4_ESM.zip › Supplementary Software/Original with marked errors/calculate_index.R]

#' Calculate the index using the annual differences in DTempArray
#'
#' @param DTempArray Array of DTemps (annual differences)
#' @param fileindex The index of the file that this index is for
#' @param DSize The size of the data in DTemp
#' @param Group Which group this file belongs to
#' @param Weightings What the weightings are for this group
#' @param use_weightings Whether or not to use weightings (level 1)
#' @param use_weightings_B Whether or not to use weightings (level 1)
#' @param WeightingsB What the weightingsB are for this group
#'
#' @return index - the calculated index
#' @export
#'
calculate_index <- function(DTempArray, fileindex, DSize, Group, Weightings, use_weightings, use_weightings_B, WeightingsB) {
  # calculate LPI

  NoFiles = length(unique(fileindex))
  NoGroups = length(unique(Group[[1]]))

  I = matrix(0, DSize)
  I[1] = 1

  # For each year indexed as 'J'
  for (J in 2:DSize) {
    # Create two vectors, one for summing 'lambdas' one for counting number summed
    D = matrix(0, 1, NoGroups)
    DI = matrix(0, 1, NoGroups)

    #cat("DI: ", DI, "\n")
    #cat("NoGroups: ", NoGroups, "\n")
    # For each file
    for (FileNo in 1:NoFiles) {

      GroupNo = Group[FileNo, 1]
      #cat("GroupNo: ", GroupNo, "\n")
      #cat("Group: \n")
      #print(Group)
      # Read SpeciesLambda and DTemp from saved file
      # SpeciesLambdas are the annual differences in population for each species (row for each sp)
      #SpeciesLambda = SpeciesLambdaArray[fileindex == FileNo, ]

      # DTemps are the mean annual differences in population for each group/file
      # DTemp for this group/file
      DTemp = as.matrix(DTempArray[FileNo, ])

      #cat("DTemp: ", DTemp, "\n")

      if (J <= dim(DTemp)[2]) {
        # If it's not a missing value
        if (!is.na(DTemp[J])) {
          # or an earlier flag value
          if (DTemp[J] != -99) {
            if (use_weightings == 1) {
              #cat(sprintf("Using weighting %f for file number %d\n", Weightings[[1]][FileNo], FileNo))
              D[GroupNo] = D[GroupNo] + DTemp[J]*Weightings[[1]][FileNo]
            } else {
              D[GroupNo] = D[GroupNo] + DTemp[J]
            }
            DI[GroupNo] = DI[GroupNo] + 1
          }
        }
      }
    }

    #cat("\n-D: \n", D, "\n")
    #cat("\n-DI: \n", DI, "\n")

    for (DIndex in 1:length(D)) {

      if (use_weightings == 1) {
        if (DI[DIndex] > 1) DI[DIndex] = 1
      }
      # If more than one file contributed, take the average
      if (DI[DIndex] > 0) {
          D[DIndex] = D[DIndex]/DI[DIndex]
      } else {
        # Otherwise, if no files contributed, set to 0??
        #D[DIndex] = 0
        # Surely better to flag missing value
        D[DIndex] = NA
      }
    }

    # Average over groups
    DT = 0
    DI = 0
    #cat("DT: \n", DT, "\n")
    #cat("DI: \n", DI, "\n")
    #cat("WeightingsB: \n", WeightingsB, "\n")
    for (GroupNo in seq(1, NoGroups)) {
      # CHANGED AS D CAN BE 0 I.E ZERO GROWTH (AVERAGED)
      #if (D[GroupNo] != 0) {
      if (use_weightings_B == 1) {
        #cat(WeightingsB, "\n")
        if (!is.na(D[GroupNo])) {
          DT = DT + D[GroupNo]*WeightingsB[GroupNo]
          #DI = DI + 1 ### missing DI = 1
          #cat("A: ", DT, "\n")
        } else {
          cat(sprintf("Group %d is NA in year %d\n", GroupNo, J))
        }
        DI = 1 ### this setting causes the Index in the J-th year to be equal to the Index of the previous year, even though it should be -99 (unknown)
      } else {
        if (!is.na(D[GroupNo])) {
          DT = DT + D[GroupNo]
          DI = DI + 1
          #cat("B: ", DT, "\n")
        } else {
          cat(sprintf("Group %d is NA in year %d\n", GroupNo, J))
        }
      }
      #}
    }

    #if (use_weightings == 1) {
    #  if (DI > 1) DI = 1
    #}

    #cat("DT: \n", DT, "\n")
    #cat("DI: \n", DI, "\n")

    #cat("I: ", I, "\n")

    if (is.na(DT)) { ### this never happens, DT can only be 0 (all groups without values in a given year) or a certain value
      I[J] = NA
      cat(sprintf("Year %d is NA\n", J))
    } else {
      if (DI > 0) {
        if (is.na(I[J - 1]) | (I[J-1] == -99)) {
          I[J] = 1 * 10^(DT/DI)
          cat(sprintf("**** [Year %d] Previous year data missing, assuming '1' **** \n", J))
        } else {
          I[J] = I[J - 1] * 10^(DT/DI)
        }
      } else {
        I[J] = -99
      }
    }
  }
  return(I)
}
