# Supplementary material for: Mathematical biases in the calculation of the Living Planet Index lead to overestimation of vertebrate population decline
Source: Nat Commun. 2024 Jun 21;15:5295. doi: 10.1038/s41467-024-49070-x (PMC11192898; doi:10.1038/s41467-024-49070-x)
Supplement: Supplementary file 4 — Supplementary Software [file 41467_2024_49070_MOESM4_ESM.zip › Supplementary Software/Original with marked errors/debug_print.R]

#' Function to print if the global variable 'DEBUG' is set
#'
#' @param verbose Flag to control printing
#' @param text Text to print
#'
#' @export
#'
debug_print <- function(verbose = FALSE, text) {
  if (verbose) {
    cat(paste("[debug] ", text, sep=""))
  }
}
