# Supplementary material for: Mathematical biases in the calculation of the Living Planet Index lead to overestimation of vertebrate population decline
Source: Nat Commun. 2024 Jun 21;15:5295. doi: 10.1038/s41467-024-49070-x (PMC11192898; doi:10.1038/s41467-024-49070-x)
Supplement: Supplementary file 4 — Supplementary Software [file 41467_2024_49070_MOESM4_ESM.zip › Supplementary Software/Original with marked errors/LPIMain.R]

#' Create an index from a number of datasets in a given input file
#'
#' @details
#'
#' # Calculate an index using the population file specified in GlobalInFile.txt, calculating confidence intervals using 100 bootstraps
#' lpi_global <- LPIMain("GlobalInfile.txt", CI_FLAG=1, title="Global LPI", BOOT_STRAP_SIZE=100)
#' # Plot this global LPI
#' ggplot_lpi(lpi_global)
#' # Calculate an index using the population file specified in TropicalInfile.txt, calculating confidence intervals using 100 bootstraps
#' lpi_tropical <- LPIMain("TropicalInfile.txt", CI_FLAG=1, title="Tropical LPI", BOOT_STRAP_SIZE=100)
#' # Plot this tropical LPI
#' ggplot_lpi(lpi_tropical)
#' # Plot them together
#' ggplot_lpi_multi(list(lpi_global, lpi_tropical), names=c("global", "tropical"))
#'
#' @param infile - Input file specifying the population files that should be included in the index
#' @param basedir - Base directory in which files (inc. temporary directories) will be stored
#' @param REF_YEAR - Reference year for index (when the index == 1). Default=1970
#' @param PLOT_MAX - The final year of the index to plot. Default=2012,
#' @param force_recalculation - Whether the population annual differences should be recalucated (they are cached for a given file). Default=0
#' @param use_weightings - Whether to use the first level of weightings ('Weightings') in the infile. Default=0
#' @param use_weightings_B - Whether to use the second level of weightings ('WeightingsB') in the infile. Default=0
#' @param title - The title. Default=""
#' @param CI_FLAG - Flag to indicate whether or not to calculate confidence intervals (bootstrapping the index). Default=1
#' @param LEV_FLAG - Flag to indicate wether or not to calculate species level leverage plots. Default=0
#' @param SWITCH_PT_FLAG - Flag to indicate whether or not to calculate switching points. Default=0
#' @param BOOT_STRAP_SIZE - If calculating CIs, how many bootstraps to use. Default=100
#' @param save_plots - Should plots be saved. Default=1
#' @param plot_lpi - Should plots be plotted. Default=1
#' @param goParallel - Should the code be executing in parallel, Default=FALSE
#'
#' @param MODEL_SELECTION_FLAG Default=0
#' @param GAM_GLOBAL_FLAG - 1 = process by GAM method, 0 = process by chain method. Default=1
#' @param DATA_LENGTH_MIN - Minimum data length to include in calculations. Default=2
#' @param AVG_TIME_BETWEEN_PTS_MAX - Maximum time between datapoint to include. Default=100
#' @param GLOBAL_GAM_FLAG_SHORT_DATA_FLAG - Set this to 1 GAM model is also to be generated for the short time series else the log linear model will be used. Default=0
#' @param AUTO_DIAGNOSTIC_FLAG - 1=Automatically determine whether GAM models are good enough, 0=Manually ask for each. Default=1
#' @param LAMBDA_MIN - Minimum lambda to include in calculations. Default=1
#' @param LAMBDA_MAX - Minimum lambda to include in calculations. Default=-1
#' @param ZERO_REPLACE_FLAG  - 0 = +minimum value; 1 = +1\% of mean value; 2 = +1. Default=1
#' @param OFFSET_ALL - 1 = Add offset to all values, to avoid log(0). Default=0
#' @param OFFSET_NONE
#' @param OFFSET_DIFF
#' @param LINEAR_MODEL_SHORT_FLAG
#' @param VERBOSE - Whether to print verbose information. Default=1
#' @return lpi - A data frame containing an LPI and CIs if calculated
#' @examples
#'
#' # Get example data from package
#' # Copy zipped data to local directory
#' file.copy(from=system.file("extdata", "example_data.zip", package = "rlpi"), to=".")
#' unzip("example_data.zip")
#'
#' # Terrestrial LPI with equal weighting across classes and realms
#' # Default gives 100 boostraps (this will take a few minutes to run (on a 2014 Macbook))
#' terr_lpi <- LPIMain("terrestrial_class_realms_infile.txt")
#'
#' # Nicer plot
#' ggplot_lpi(terr_lpi)
#'
#' # Run same again, but used cached lambdas (force_recalculation == 0), and now weighted by class, but equal across realms (see infile for weights)
#' terr_lpi_b <- LPIMain("terrestrial_class_realms_infile.txt", force_recalculation=0, use_weightings=1)
#'
#' # Putting the two LPIs together in a list
#' lpis <- list(terr_lpi, terr_lpi_b)
#' # And plotting them together should show identical means but with different CIs
#' ggplot_multi_lpi(lpis, xlims=c(1970, 2012))
#'
#' # Can also plot these next to each other, and use some more meaningful titles
#' ggplot_multi_lpi(lpis, names=c("Weighted", "Unweighted"), xlims=c(1970, 2012), facet=TRUE)
#'
#' # And can log the y-axis - need to set ylim as log(0) is -Inf
#' ggplot_multi_lpi(lpis, names=c("Weighted", "Unweighted"), xlims=c(1970, 2012), facet=TRUE, ylim=c(0.5, 2), trans="log")
#'
#' @export
#'
#'
LPIMain <- function(infile="Infile.txt",
                    basedir=".",
                    REF_YEAR = 1970,
                    PLOT_MAX = 2017,
                    force_recalculation=1,
                    use_weightings=0,
                    use_weightings_B=0,
                    title="",
                    CI_FLAG=1,
                    LEV_FLAG=0,
                    SWITCH_PT_FLAG=0,
                    BOOT_STRAP_SIZE=100,
                    save_plots=1,
                    plot_lpi=1,
                    goParallel = FALSE,
                    # CalcLPI options...
                    MODEL_SELECTION_FLAG = 0,
                    GAM_GLOBAL_FLAG = 1,  # 1 = process by GAM method, 0 = process by chain method
                    DATA_LENGTH_MIN = 2,
                    AVG_TIME_BETWEEN_PTS_MAX = 100,
                    GLOBAL_GAM_FLAG_SHORT_DATA_FLAG = 0,  # set this if GAM model is also to be generated for the short time series else the log linear model will be used.
                    AUTO_DIAGNOSTIC_FLAG = 1,
                    LAMBDA_MIN = -1,
                    LAMBDA_MAX = 1,
                    ZERO_REPLACE_FLAG = 1,  # 0 = +minimum value; 1 = +1% of mean value; 2 = +1
                    OFFSET_ALL = 0, # Add offset to all values, to avoid log(0)
                    OFFSET_NONE = FALSE, # Does nothing (leaves 0 unaffected **used for testing will break if there are 0 values in the source data **)
                    OFFSET_DIFF = FALSE, # Offset time-series with 0 values adding 1% of mean if max value in time-series<1 and 1 if max>=1
                    LINEAR_MODEL_SHORT_FLAG = FALSE, # if=TRUE models short time-series with linear model
                    CAP_LAMBDAS = TRUE,
                    VERBOSE = TRUE,
                    SHOW_PROGRESS=TRUE) {

    # Start timing
    ptm <- proc.time()

    # Set parallel mode
    `%op%` <- if (goParallel) foreach::`%dopar%` else foreach::`%do%`
    doParallel::registerDoParallel()

    # RF: Create a working directory to put files in
    success = dir.create(basedir, showWarnings = FALSE)
    if (success) {
      print(sprintf("** Created folder: %s", basedir))
    }
    dir.create(file.path(basedir, 'lpi_temp'), showWarnings = FALSE)
    if (success) {
      print(sprintf("** Created folder: %s", file.path(basedir, 'lpi_temp')))
    }

    # RF: Get list of input files
    FileTable = read.table(infile, header = TRUE)
    # RF: Get names from file
    FileNames = FileTable$FileName
    # Get groups from file as column vector
    Group = FileTable[2]

    GroupList = unique(Group[[1]])

    #print(Group)

    Weightings = FileTable[3]

    # RF: Get weightings from file
    if (use_weightings == 1) {
      WeightingsA = FileTable[3]

      #Weightings = Weightings/sum(Weightings)
      cat(sprintf("Weightings...\n"))

      # Make sure group weightings normalise
      for (i in 1:length(GroupList)) {
        print(paste("Group:", GroupList[i]))
        cat("\t")
        print(Weightings[Group == GroupList[i]])
        cat("\t")
        print("Normalised weights (sum to 1)")
        Weightings[Group == GroupList[i]] = Weightings[Group == GroupList[i]]/sum(Weightings[Group == GroupList[i]])
        cat("\t")
        print(Weightings[Group == GroupList[i]])
      }
      cat("\n")
    }

    if (use_weightings_B == 1) {
      # RF: Get weightings from file
        FileWeightingsB = FileTable[4]
        WeightingsB = unique(cbind(Group, FileWeightingsB))$WeightingB
        #WeightingsB = WeightingsB/sum(WeightingsB)
        cat(sprintf("WeightingsB...\n"))
        print(WeightingsB)
        cat("\n")
    }


    # Find max of group to get number of groups
    NoGroups = length(unique(Group[[1]]))

    cat("Number of groups: ", NoGroups, '\n')

    # CI_FLAG and the Switchpointflag were here

    # Number of files is the size of the maximum dimension of Group
    NoFiles = max(dim(Group))

    #DSize = 0
    # Create empty matrix to store size of lambdas (number of years) for each species
    #DSizes = matrix(0, ncol=10)

    #writeLines(c(""), "progress_log_files.txt")

    #DSizes <- foreach (FileNo = 1:NoFiles,.combine=cbind) %dopar% {
    DSizes <- foreach::foreach (FileNo = 1:NoFiles,.combine=cbind) %op% {
      #sink("progress_log_files.txt", append=TRUE)
      # Check MD5 here to see if file already processed:
      md5val <- tools::md5sum(toString(FileNames[FileNo]))
      if (
            (force_recalculation == 1) ||
            (!file.exists(file.path(basedir, "lpi_temp", paste0(md5val, "_dtemp.csv")))) ||
            (!file.exists(file.path(basedir, "lpi_temp", paste0(md5val, "_splambda.csv"))))
        ) {
        #DSizes[FileNo] = ProcessFile(toString(FileNames[FileNo]), FileNo)
        cat(sprintf("processing file: %s\n", toString(FileNames[FileNo])))

        ProcessFile(DatasetName=toString(FileNames[FileNo]),
                    ref_year=REF_YEAR,
                    MODEL_SELECTION_FLAG=MODEL_SELECTION_FLAG,
                    GAM_GLOBAL_FLAG=GAM_GLOBAL_FLAG,
                    DATA_LENGTH_MIN=DATA_LENGTH_MIN,
                    AVG_TIME_BETWEEN_PTS_MAX=AVG_TIME_BETWEEN_PTS_MAX,
                    GLOBAL_GAM_FLAG_SHORT_DATA_FLAG=GLOBAL_GAM_FLAG_SHORT_DATA_FLAG,
                    AUTO_DIAGNOSTIC_FLAG=AUTO_DIAGNOSTIC_FLAG,
                    LAMBDA_MIN=LAMBDA_MIN,
                    LAMBDA_MAX=LAMBDA_MAX,
                    ZERO_REPLACE_FLAG=ZERO_REPLACE_FLAG,
                    OFFSET_ALL=OFFSET_ALL,
                    OFFSET_NONE=OFFSET_NONE,
                    OFFSET_DIFF=OFFSET_DIFF,
                    LINEAR_MODEL_SHORT_FLAG=LINEAR_MODEL_SHORT_FLAG,
                    CAP_LAMBDAS=CAP_LAMBDAS,
                    SHOW_PROGRESS=SHOW_PROGRESS,
                    basedir=basedir)
        #cat("done processing file: ", toString(FileNames[FileNo]))
      }
      #sink()
    }

    # Get largest dimension size
    #DSize = max(DSizes)
    # *******
    # Trying this - don't know why it wouldn't be ok, just means we're only processing lamdas that
    # we're going to plot?
    # *******
    DSize = PLOT_MAX - REF_YEAR + 2

    # Create an empty data frame (create matrix, then convert) to put species lambdas in
    # Here we create a data fram with no rows, then use rbind.fill to add to it (which will
    # create NAs for missing columns)
    #SpeciesLambdaArrayTemp = matrix(data=NA,nrow=0,ncol=DSize)
    # Not quite sure why this needs to be transposed as it's empty and has the right dims, but it does
    SpeciesLambdaArray = data.frame(NULL)
    SpeciesNamesArray = data.frame(NULL)

    # Create empty (NAs) DTemp array
    DTempArrayTemp <- matrix(data=NA,nrow=NoFiles,ncol=DSize)
    DTempArray = data.frame(DTempArrayTemp)

    DataSizeArray = matrix(0, NoFiles, 2)

    fileindex = NULL

    for (FileNo in 1:NoFiles) {

      md5val <- tools::md5sum(toString(as.character(FileNames[FileNo])))
      # Read SpeciesLambda and DTemp from saved files

      FileName = file.path(basedir, "lpi_temp", paste0(md5val, "_splambda.csv"))
      SpeciesLambda = read.table(FileName, header = FALSE, sep = ",")
      debug_print(VERBOSE, sprintf("Loading previously analysed species lambda file for '%s' from MD5 hash: %s\n", as.character(FileNames[FileNo]), FileName))

      species_names = read.table(file.path(basedir, "lpi_temp/SpeciesName.txt"))

      cat(sprintf("%s, Number of species: %s\n", as.character(FileNames[FileNo]), dim(SpeciesLambda)[1]))

      # Add this species data to the array of all data
      #cat(dim(SpeciesLambdaArray), "\n")
      SpeciesLambdaArray <- plyr::rbind.fill(SpeciesLambdaArray, SpeciesLambda)
      SpeciesNamesArray <- plyr::rbind.fill(SpeciesNamesArray, species_names)
      #cat(dim(SpeciesLambdaArray), "\n")
      # Keep note of which file that data was from (to use as an index later)
      fileindex = c(fileindex, rep(FileNo, dim(SpeciesLambda)[1]))
      #cat(length(fileindex), "\n")
      # DTemps are the mean annual differences in population for each group/file
      FileName = file.path(basedir, "lpi_temp", paste0(md5val, "_dtemp.csv"))
      debug_print(VERBOSE, sprintf("Loading previously analysed dtemp file from MD5 hash: %s\n", FileName))
      #DTemp = read.table(FileName, header = F, sep = ",", col.names = FALSE)
      DTemp = read.table(FileName, header = T, sep = ",")

      #print(DTemp)
      #DTemp = as.numeric(DTemp)
      DTempArray[FileNo, 1:dim(DTemp)[2]] = t(DTemp)
    }

    #cat("DTempArray: \n")
    #print(DTempArray)
    #cat("\n...DTempArray: \n")


    #write.table(DTempArray, file="dtemp_array.txt")
    f_name = file = file.path(basedir, gsub(".txt", "_dtemp_array.txt", infile))
    cat("Saving DTemp Array to file: ", f_name, "\n")
    write.table(DTempArray, f_name)

    dtemp_df <- data.frame(filenames=FileNames, dtemps=DTempArray)
    colnames(dtemp_df) <- c("filename", seq(REF_YEAR, REF_YEAR + DSize - 1))

    if (save_plots) {
      # Bit of a hack to avoid R CMD CHECK NOTE
      # Sets variable names used in ggplot2::aes to be NULL
      variable <- value <- filename <- NULL

      width=20
      height=8
      pdf(file.path(basedir, gsub(".txt", "_dtemp_array_plot.pdf", infile)), width = width, height = height)
      df.m <- reshape2::melt(dtemp_df, id.vars = "filename")
      df.m$value[df.m$value == -99] = NA
      p_line <- ggplot2::ggplot(df.m, ggplot2::aes(variable, value, group=filename, col=filename)) +
        ggplot2::geom_line() +
        ggplot2::theme(text = ggplot2::element_text(size=16),
              axis.text.x = ggplot2::element_text(size=8, angle = 90, hjust = 1),
              legend.position = "bottom") + ggplot2::guides(col = ggplot2::guide_legend(nrow=6))

      print(p_line)
      dev.off()
    }

    f_name = file = file.path(basedir, gsub(".txt", "_dtemp_array_named.csv", infile))
    cat("Saving DTemp Array with filesnames to file: ", f_name, "\n")
    write.csv(dtemp_df, f_name, row.names = FALSE)

    t1 <- proc.time() - ptm
    cat(sprintf("[Calculating LPI...] System: %f, User: %f, Elapsed: %f\n", t1[1], t1[2], t1[3]))
    #I = calculate_index(DTempArray, fileindex, DSize, Group, Weightings, use_weightings)
    I = calculate_index(DTempArray, fileindex, DSize, Group, Weightings, use_weightings, use_weightings_B, WeightingsB)


    #cat("I: \n")
    #print(I)
    #cat("\n..I: \n")

    Ifinal <- I  # writes the Index 'I', to a new vector called 'Ifinal'
    #plot(Ifinal)
    #Year <- seq(REF_YEAR, (REF_YEAR + length(Ifinal)) - 1)
    #plot(Year, Ifinal, xlim = c(REF_YEAR, PLOT_MAX), ylab = paste("Index (", REF_YEAR, " = 1.0)", sep=""))
    #zeroEffectLine <- rep(1, (length(Ifinal)))
    #lines(Year, zeroEffectLine)
    #lines(Year, Ifinal)
    #title("It's worked!  Please wait while your CI's are calculated")

    # Find those years for which we have a valid index
    #valid_index_years = (!is.na(Ifinal))
    valid_index_years = ((!is.na(Ifinal)) & (Ifinal != -99))
    cat(sprintf("Number of valid index years: %d (of possible %d)\n", sum(valid_index_years), length(valid_index_years)))

    if (CI_FLAG == 1) {
        # calculate the confidence intervals

        t1 <- proc.time() - ptm
        cat(sprintf("[Calculating CIs...] System: %f, User: %f, Elapsed: %f\n", t1[1], t1[2], t1[3]))

        #cat(dim(SpeciesLambdaArray))

        # Create matrix for bootstrap indices
        BootI = matrix(0, BOOT_STRAP_SIZE, DSize)
        BootIFlag = matrix(0, 1, BOOT_STRAP_SIZE)

        #writeLines(c(""), "progress_log_boot.txt")

        # Converted to parallel *********
        #BootI <- foreach (Loop = 1:BOOT_STRAP_SIZE) %foreach::dopar% {
        BootI <- foreach::foreach (Loop = 1:BOOT_STRAP_SIZE) %op% {
          #sink("progress_log_boot.txt", append=TRUE)
          #bootstrap_lpi(SpeciesLambdaArray, fileindex, DSize, Group, Weightings, use_weightings)
          bootstrap_lpi(SpeciesLambdaArray, fileindex, DSize, Group, Weightings, use_weightings, use_weightings_B, WeightingsB, CAP_LAMBDAS)
          #sink()
        }
        cat("\n")

        t1 <- proc.time() - ptm
        cat(sprintf("[CIs calculated] System: %f, User: %f, Elapsed: %f\n", t1[1], t1[2], t1[3]))

        # Combine list of vectors from foreach into matrix
        BootI <- do.call(cbind, BootI)
        # Transpose matrix as each bootstrap loop is a column and we'd like them to be rows
        BootI <- t(BootI)

        #cat("BootI", "\n")
        #print(BootI)
        #cat("\n")
        #cat(dim(as.matrix(BootI)), "\n")
        #cat(valid_index_years, "\n")


        #cat(BootI, "\n")

        ####################### I've changed this bit to extract the CIs for the LPI, cos later they get over
        ####################### written
        CIx = matrix(0, DSize, 2)
        CIx[1, 1] = 1
        CIx[1, 2] = 1

        # Estimate confidence intervals using the bootstapped indicies
        for (J in 2:DSize) {
            # If this is a valid index year for this group
            if (valid_index_years[J]) {
              # Get the data
              BootIVal = BootI[, J]

              # RF: this was used in original, now bootstrap only samples from valid data
              # Index = which(BootIFlag != 1)
              # BootIVal = BootI[Index, J]

              CIx[J, 1] = quantile(BootIVal, 0.025, names = FALSE)
              CIx[J, 2] = quantile(BootIVal, 0.975, names = FALSE)
            } else {
              # If we don't have an index for this year, we shouldn't have
              CIx[J, 1] = NA
              CIx[J, 2] = NA
            }
        }
    }


    if (LEV_FLAG == 1) {
      # calculate the species leverage

      t1 <- proc.time() - ptm
      cat(sprintf("[Calculating species leverages...] System: %f, User: %f, Elapsed: %f\n", t1[1], t1[2], t1[3]))

      leverage_results = list()
      leverage_diff = list()
      leverage_species = list()

      overall_lambdas = calc_lambdas(Ifinal)

      # Calculate LPI with species selectively removed from index
      for (i in 1:nrow(SpeciesLambdaArray)) {

        #SpeciesLambdaArray = SpeciesLambdaArray[-i, ]
        lev_I = calc_leverage_lpi(SpeciesLambdaArray[-i, ], fileindex, DSize, Group, Weightings, use_weightings, use_weightings_B, WeightingsB)

        leverage_results[[i]] = lev_I
        leverage_diff[[i]] = calc_lambdas(lev_I) - overall_lambdas
        leverage_species[[i]] = SpeciesNamesArray[i,]
      }


      cat("\n")

      t1 <- proc.time() - ptm
      cat(sprintf("[Species leverages calculated] System: %f, User: %f, Elapsed: %f\n", t1[1], t1[2], t1[3]))

      # Combine list of vectors from foreach into matrix
      leverage_results <- do.call(cbind, leverage_results)
      # Transpose matrix as each bootstrap loop is a column and we'd like them to be rows
      leverage_results <- t(leverage_results)
      # Combine list of vectors from foreach into matrix
      leverage_diff <- do.call(cbind, leverage_diff)
      # Transpose matrix as each bootstrap loop is a column and we'd like them to be rows
      leverage_diff <- t(leverage_diff)

      leverage_results_table <- data.frame(leverage_results)
      colnames(leverage_results_table) <- seq(REF_YEAR, REF_YEAR + DSize - 1)

      #leverage_results_table$total <- rowSums(leverage_results_table)

      leverage_results_table$id <- unlist(leverage_species)
      write.csv(leverage_results_table, file=file.path(basedir, "species_leverage_lpi_results.csv"))

      leverage_diff_table <- data.frame(leverage_diff)
      colnames(leverage_diff_table) <- seq(REF_YEAR, REF_YEAR + DSize - 1)

      leverage_diff_table$total <- rowSums(leverage_diff_table)

      leverage_diff_table$id <- unlist(leverage_species)
      write.csv(leverage_diff_table, file=file.path(basedir, "species_leverage_diff_lambdas_results.csv"))
    }

    if (SWITCH_PT_FLAG == 1) {

        t1 <- proc.time() - ptm
        cat(sprintf("[Calculating Switch Points...] System: %f, User: %f, Elapsed: %f\n", t1[1], t1[2], t1[3]))

        sp_prog <- txtProgressBar(min=0, max=BOOT_STRAP_SIZE, char="*", style=3)

        # Calculate the switching points
        SecondDerivBoot = matrix(0, BOOT_STRAP_SIZE, DSize)

        for (Loop in 1:BOOT_STRAP_SIZE) {

            DTempArrayTemp <- matrix(data=NA,nrow=NoFiles,ncol=DSize)
            DTempArray = data.frame(DTempArrayTemp)

            for (FileNo in 1:NoFiles) {

                # Read SpeciesLambda from saved file FileName = file.path(basedir, paste0('lpi_temp/SpeciesLambda',FileNo))
                # SpeciesLambda = read.table(FileName, header = FALSE, sep=',')

                #cat('[Loop File] ', FileNo, ' Calculating Switching Points\n')
                SpeciesLambda = SpeciesLambdaArray[fileindex == FileNo, ]

                n = length(SpeciesLambda[, 1])
                BootIndex = 1:n
                BootSam <- sample(BootIndex, replace = T) ### sample() with one number of value higher than 1 gives an incorrect value
                DTemp = matrix(0, 1, dim(SpeciesLambda)[2])

                for (LoopI in 1:dim(SpeciesLambda)[2]) {
                  SpeciesLambdaVal = SpeciesLambda[, LoopI]
                  BootVal = SpeciesLambdaVal[BootSam]

                  Index = which(BootVal != -1) ### falsely unknown values are excluded
                  if (length(Index) > 0) {
                    DTemp[LoopI] = mean(BootVal[Index])
                  } else DTemp[LoopI] = -99
                }

                if (dim(SpeciesLambda)[2] > DSize)
                  DSize = dim(SpeciesLambda)[2]

                # Save DTemp into file
                # *** RF: Again? These bootstrapped DTemps therefore overwrite the LPI ones from previously
                #DataFileName = file.path(basedir, "lpi_temp", paste("DTemp", FileNo, sep = ""))
                #write.table(DTemp, DataFileName, sep = ",", col.names = FALSE, row.names = FALSE)

                # Just save them into a temp array instead!

                DTempArray[FileNo, 1:dim(t(DTemp))[1]] = t(DTemp)
            }

            I = calculate_index(DTempArray, fileindex, DSize, Group, Weightings)

            # Call second derivative function and save data in an array
            h = 1
            d = 6
            interval = 1
            SecDeriv = CalcSDev(I, h, d, interval)
            SecondDerivBoot[Loop, ] = SecDeriv

            setTxtProgressBar(sp_prog, Loop)
        }

        close(sp_prog)

        # Calculate 95% confidence intervals - on the second derivative

        CI = matrix(0, DSize, 2)

        for (J in 1:DSize) {
            SecondDerivBootVal = SecondDerivBoot[, J]
            Index = which(SecondDerivBootVal != -1) ### falsely unknown values are excluded
            SecondDerivBootVal = SecondDerivBoot[Index, J]
            CI[J, 1] = quantile(SecondDerivBootVal, 0.025, names = FALSE)
            CI[J, 2] = quantile(SecondDerivBootVal, 0.975, names = FALSE)
        }

        SwitchingPt = matrix(0, 1, DSize)
        for (J in 1:DSize) {
            if ((CI[J, 1] > 0) & (CI[J, 2] > 0))
                SwitchingPt[J] = 1

            if ((CI[J, 1] < 0) & (CI[J, 2] < 0))
                SwitchingPt[J] = -1
        }
    }
    # extract the CIs to a dataframe for plotting
    CI2 <- data.frame(CIx) ### if CI_FLAG is set to FALSE/0, an error message is generated
    lowerCI <- t(CI2$X1)
    upperCI <- t(CI2$X2)

    if (plot_lpi) {
      if (CI_FLAG == 1) {


          # Plot the index with confidence intervals
          plot_lpi(Ifinal, REF_YEAR, PLOT_MAX, CI_FLAG, lowerCI, upperCI)

      } else {
          # Plot the index
          plot_lpi(Ifinal, REF_YEAR, PLOT_MAX)
      }

      if (nchar(title) > 0) {
        title <- paste("[", title, "] ", sep="")
      }

      if (CI_FLAG == 1) {
        title(paste(title, "Calculated Index; Bootstraps = ", BOOT_STRAP_SIZE, sep=""))
      } else {
        title(paste(title, "Calculated Index"))
      }
    }
    # write out the file
    if (SWITCH_PT_FLAG) {
      LPIdaplta <- cbind(Ifinal, CI2, t(SwitchingPt))
      colnames(LPIdata) <- c("LPI_final", "CI_low", "CI_high", "SwitchPoint")
    } else if (CI_FLAG) {
      LPIdata <- cbind(Ifinal, CI2)
      colnames(LPIdata) <- c("LPI_final", "CI_low", "CI_high")
    } else {
      # RF: Added extra condition for when CI isn't calculated
      LPIdata <- Ifinal
      colnames(LPIdata) <- c("LPI_final")
    }
    rownames(LPIdata) <- seq(REF_YEAR, REF_YEAR + DSize - 1)

    f_name = file = file.path(basedir, gsub(".txt", "_Results.txt", infile))
    cat("Saving final output to file: ", f_name, "\n")
    write.table(LPIdata, f_name)

    #cat("[Min/Max] Create min/max file\n")
    # create minmax file

    # RF: Get list of input files
    FileTable = read.table(infile, header = TRUE)
    # RF: Get names from file
    FileNames = FileTable$FileName
    # Get groups from file as column vector
    Group = FileTable[2]
    # Find max of group to get number of groups
    #NoGroups = max(Group)
    NoGroups = length(unique(Group))
    # Number of files is the size of the maximum dimension of Group
    NoFiles = max(dim(Group))

    for (FileNo in 1:NoFiles) {
      Dataset <- toString(FileNames[FileNo])
      #cat(Dataset, "\n")
      Data <- read.table(Dataset, header = TRUE)
      colnames(Data) <- c("Binomial", "ID", "year", "popvalue")

      # bit of a hack to avoid R CMD CHECK, sets variable 'year' used in ddply to be NULL
      year <- NULL

      minmax <- plyr::ddply(Data, "ID", plyr::summarise, min_year = min(year), max_year = max(year))
      #minmax <- tapply(Data$ID, Data$year, range)
      #my.out <- do.call("rbind", minmax)
      f_name = file = file.path(basedir, gsub(".txt", "_Minmax.txt", Dataset))
      cat("Saving Min/Max file to: ", f_name, "\n")
      write.table(minmax, sep=",", eol="\n", f_name,
                  quote = FALSE, append = FALSE, row.names = F, col.names=T)
    }


    # Delete all variables in memory (bit dangerous this if you're doing other things!)
    # **Should no longer be neccessary as we're in a function!
    #rm(list = ls(all = TRUE))

    # save plot

    if (save_plots) {
      output_file <- file.path(basedir, gsub(".txt", ".pdf", infile))
      cat("Saving Plot to PDF: ", output_file, "\n")
      dev.copy(pdf, output_file)
      dev.off()
      #savePlot()
    }
    t1 <- proc.time() - ptm
    cat(sprintf("[END] System: %f, User: %f, Elapsed: %f\n", t1[1], t1[2], t1[3]))
    # Stop timing

    return(LPIdata)
}
