# Supplementary material for: Mathematical biases in the calculation of the Living Planet Index lead to overestimation of vertebrate population decline
Source: Nat Commun. 2024 Jun 21;15:5295. doi: 10.1038/s41467-024-49070-x (PMC11192898; doi:10.1038/s41467-024-49070-x)
Supplement: Supplementary file 4 — Supplementary Software [file 41467_2024_49070_MOESM4_ESM.zip › Supplementary Software/Original with marked errors/LPI_original.R]

library(mgcv)
library(plyr)
library(ggplot2)
library(reshape2)
library(foreach)
library(doParallel)

### ORIGINAL !!!
# run with original files (folder: .../Original with marked errors)

### RUN functions from files: 
# LPIMain.R
# ProcessFile.R
# CalcLPI.R
# calculate_index.R
# bootstrap_lpi.R
# debug_print.R
# plot_lpi.R
# ggplot_lpi.R
# ggplot_multi_lpi.R

# use_weightings = T -- taxa-specific lambdas are weighted by an estimated proportion of species richness of taxa
# use_weightings_B = T -- realm-specific lambdas are weighted by an estimated proportion of species richness of realms
# DATA_LENGTH_MIN = 2 -- time series with two and more data points are processed (in CalcLPI.R L106 is noted that time series with two data points are excluded, but the subsequent command does not correspond to this)
# PLOT_MAX -- PLOT_MAX - REF_YEAR + 2 = the number of values of Index (PLOT_MAX = 2015 -- LPI until 2016)
# CAP_LAMBDAS = F -- lambda values outside the limits (LAMBDA_MIN, LAMBDA_MAX) are not replaced by limit values (LAMBDA_MIN, LAMBDA_MAX)

# data: https://livingplanetindex.org/
# weights for taxa and realms: S10-S13 Table from McRae et al. 2017
# data for calculations converted into the format: columns (Binomial ID year popvalue), rows (populations), separately for each realm and taxon
# ..._infile.txt in the format: columns (FileName Group Weighting WeightingB)
# following objects saved in LPI_original.RData


# LPI of terrestrial amphibians
# compare with T_amph_corr from LPI_corrected.RData (.../Corrected)
# example of differences due to errors in the original code (differences are obvious if a smaller subset of the data is used)
T_amph_org <- LPIMain(infile = "actual_data/Amphibia_all_infile.txt", use_weightings = F, use_weightings_B = F, DATA_LENGTH_MIN = 2, PLOT_MAX = 2015,
                       CAP_LAMBDAS = F, save_plots = 0, plot_lpi = 0, VERBOSE = F)
T_amph_org <- T_amph_org[complete.cases(T_amph_org),] 
ggplot_lpi(T_amph_org, ylims=c(0, 2))

# LPI of terrestrial Neotropical mammals
# compare with T_mam_Neo_corr from LPI_corrected.RData (.../Corrected)
# example of differences due to errors in the original code (differences are obvious if a smaller subset of the data is used)
T_mam_Neo_org <- LPIMain(infile = "actual_data/Mammals_Neotropical_infile.txt", use_weightings = F, use_weightings_B = F, DATA_LENGTH_MIN = 2, PLOT_MAX = 2015,
                 CAP_LAMBDAS = F, save_plots = 0, plot_lpi = 0, VERBOSE = F)
T_mam_Neo_org <- T_mam_Neo_org[complete.cases(T_mam_Neo_org),] 
ggplot_lpi(T_mam_Neo_org, ylims=c(0, 2))

# LPI of the terrestrial ecosystem
# compare with T_corr from LPI_corrected.RData (.../Corrected)
# example of differences due to default settings (CAP_LAMBDAS=T in T_org) and errors in the original code
T_org <- LPIMain(infile = "actual_data/Terrestrial_all_infile.txt", use_weightings = T, use_weightings_B = T, DATA_LENGTH_MIN = 2, PLOT_MAX = 2015,
                  save_plots = 0, plot_lpi = 0, VERBOSE = F)
T_org <- T_org[complete.cases(T_org),] 
ggplot_lpi(T_org, ylims=c(0, 2))

# LPI of the terrestrial ecosystem
# compare with T_corr from LPI_corrected.RData (.../Corrected) and T_org (here) and T_org_capF2 (here)
# example of differences due to default settings (CAP_LAMBDAS=T in T_org) and errors in the original code
T_org_capF1 <- LPIMain(infile = "actual_data/Terrestrial_all_infile.txt", use_weightings = T, use_weightings_B = T, DATA_LENGTH_MIN = 2, PLOT_MAX = 2015,
                 CAP_LAMBDAS = F, save_plots = 0, plot_lpi = 0, VERBOSE = F)
T_org_capF1 <- T_org_capF1[complete.cases(T_org_capF1),] 
ggplot_lpi(T_org_capF1, ylims=c(0, 2))

# LPI of the terrestrial ecosystem
# compare with T_corr from LPI_corrected.RData (.../Corrected) and T_org (here) and T_org_capF1 (here)
# example of differences due to default settings (CAP_LAMBDAS=T in T_org and LAMBDA_MIN/MAX) and errors in the original code
# LAMBDA_MIN and LAMBDA_MAX -- even if CAP_LAMBDAS = F, lambdas are calculated in the range (LAMBDA_MIN, LAMBDA_MAX), so these limits should be high in order to calculate the index without lambda constraints
T_org_capF2 <- LPIMain(infile = "actual_data/Terrestrial_all_infile.txt", use_weightings = T, use_weightings_B = T, DATA_LENGTH_MIN = 2, PLOT_MAX = 2015,
                       CAP_LAMBDAS = F, LAMBDA_MIN = -100, LAMBDA_MAX = 100, save_plots = 0, plot_lpi = 0, VERBOSE = F)
T_org_capF2 <- T_org_capF2[complete.cases(T_org_capF2),] 
ggplot_lpi(T_org_capF2, ylims=c(0, 2))
