# Supplementary material for: Mathematical biases in the calculation of the Living Planet Index lead to overestimation of vertebrate population decline
Source: Nat Commun. 2024 Jun 21;15:5295. doi: 10.1038/s41467-024-49070-x (PMC11192898; doi:10.1038/s41467-024-49070-x)
Supplement: Supplementary file 4 — Supplementary Software [file 41467_2024_49070_MOESM4_ESM.zip › Supplementary Software/Corrected/CalcLPI.R]

#' CalcLPI - Main funciton for calculating species lamdbas (interannual changes). Input data is a series
#' of 4-value rows: (Species, ID, Year, Popvalue). This function will model the species populations over time
#' using either the chain method (log-linear interpolation) or Generalised Additive Modelling. See GAM_GLOBAL_FLAG
#'
#'
#' @param Species - Vector with name of species for each population value
#' @param ID - Vector of IDs for each population value
#' @param Year - Vector of years for each population value
#' @param Popvalue - Vector of population values
#' @param InitialYear - Initial year to calculate the index from
#' @param FinalYear - Final year to calculate the index to
#' @param DatasetName - Name of the dataset that these value are from (for generating output files)
#' @param MODEL_SELECTION_FLAG - Default=0
#' @param GAM_GLOBAL_FLAG  - 1 = process by GAM method, 0 = process by chain method. Default=1
#' @param DATA_LENGTH_MIN - Minimum data length to include in calculations. Default=2
#' @param AVG_TIME_BETWEEN_PTS_MAX - Maximum time between datapoint to include. Default=100
#' @param GLOBAL_GAM_FLAG_SHORT_DATA_FLAG - Set this to 1 GAM model is also to be generated for the short time series else the log linear model will be used. Default=0
#' @param AUTO_DIAGNOSTIC_FLAG - 1=Automatically determine whether GAM models are good enough, 0=Manually ask for each. Default=1
#' @param LAMBDA_MIN - Minimum lambda to include in calculations. Default=1
#' @param LAMBDA_MAX - Minimum lambda to include in calculations. Default=-1
#' @param ZERO_REPLACE_FLAG - 0 = +minimum value; 1 = +1\% of mean value; 2 = +1. Default=2 Only for time-series that contain 0 values
#' @param OFFSET_ALL - 1 = Add offset to all values in all time-series, to avoid log(0). Default=0
#' @param OFFSET_NONE=FALSE - Does nothing (leaves 0 unaffected **used for testing will break if there are 0 values in the source data **)
#' @param OFFSET_DIFF=FALSE - Offset time-series with 0 values adding 1\% of mean if max value in time-series<1 and 1 if max>=1
#' @param LINEAR_MODEL_SHORT_FLAG - If=TRUE models short time-series with linear model
#' @return - Returns the species lambda array for the input species
#' @export
#'
CalcLPI <- function(Species,
                    ID,
                    Year,
                    Popvalue,
                    InitialYear,
                    FinalYear,
                    DatasetName,
                    MODEL_SELECTION_FLAG, # determines whether we approve the models or the code does it automatically
                    GAM_GLOBAL_FLAG,  # 1 = process by GAM method, 0 = process by chain method
                    DATA_LENGTH_MIN,
                    AVG_TIME_BETWEEN_PTS_MAX,
                    GLOBAL_GAM_FLAG_SHORT_DATA_FLAG,  # set this if GAM model is also to be generated for the short time series else the log linear model will be used.
                    AUTO_DIAGNOSTIC_FLAG, # is about how the smoothing parameter is chosen
                    LAMBDA_MIN,
                    LAMBDA_MAX,
                    ZERO_REPLACE_FLAG,  # 0 = +minimum value; 1 = +1% of mean value; 2 = +1
                    OFFSET_ALL,  # Add offset to all values, to avoid log(0)
                    OFFSET_NONE, # Does nothing (leaves 0 unaffected **used for testing will break if there are 0 values in the source data **)
                    OFFSET_DIFF, # Offset time-series with 0 values adding 1% of mean if max value in time-series<1 and 1 if max>=1
                    LINEAR_MODEL_SHORT_FLAG, # if=TRUE models short time-series with linear model
                    CAP_LAMBDAS = FALSE,
                    show_progress = FALSE,
                    basedir="."
) {
  noRecs = max(dim(Popvalue))
  sNames = unique(Species)
  sID = unique(ID)
  noSpecies = max(dim(sNames))
  noPop = max(dim(unique(ID)))

  PopNotProcessed = matrix(0, 1, noPop)
  MethodFlag = matrix(0, 1, noPop)

  PopNotProcessedCounter = 0
  PopProcessedGAMCounter = 0
  sNamesCounter = 0
  sNamesArray = sNames
  sIDArray = sID
  PopProcessedGAM = matrix(0, 1, noPop)

  cat(sprintf("Number of species: %s (in %s populations)\n", noSpecies, noPop))
  # Calculate index value for each species
  SpeciesLambda = matrix(NA, noSpecies, FinalYear - InitialYear + 1) ### 0 -> NA (original was not faulty)

  if (show_progress){
    prog <- txtProgressBar(min=0, max=noSpecies, char="*", style=3)
  }
# Here a file is created that includes the list of populations processed by chain
  MethodFlagLoop = 0
  for (I in 1:noSpecies) {
    #cat(".")
    Index = 1

    # Delete sIndex if it exists
    if (length(which(objects() == "sIndex")) != 0)
      rm(sIndex)

    # Get indices of this species in 'Species'
    sIndex = which(Species == toString(sNames[I, 1]))

    # Extract population data using that index
    PopID = unique(ID[sIndex, 1])

    # Delete PopLambda if it exists
    if (length(which(objects() == "PopLambda")) != 0)
      rm(PopLambda)

    PopIDSize = length(PopID)
    # Blank matrix of -1s - default value of poplambd
    PopLambda = matrix(NA, PopIDSize, FinalYear - InitialYear + 1) ### -1 -> NA
    JIndex = 1
    # For each population of this species
    for (J in 1:PopIDSize) {
      IndexPop = which(ID == PopID[J])  # each population
      YearPop = Year[IndexPop, 1]
      PopN = Popvalue[IndexPop, 1]

      # Perform the data filtering (exclude time-series with two data points and more than 100 years between two points)
      DataTimeLength = max(YearPop) - min(YearPop)
      AvgTimeBetweenPts = DataTimeLength/length(PopN)
      # Apply data filter based on a series of criteria
      if ((length(PopN) >= DATA_LENGTH_MIN) & (AvgTimeBetweenPts < AVG_TIME_BETWEEN_PTS_MAX)) {

        if (OFFSET_ALL) {
          cat(sprintf("Offsetting all time-series by 1 to avoid log(0)\n"))
          PopN <- PopN + 1
        } else if (OFFSET_NONE){
          # Adds small value to zero values within a time series, To non-zero values it does nothing.
          IndexZero = which(PopN == 0)
          if (length(IndexZero) > 0) {
            OffsetVal = 1e-17
            PopN = PopN + OffsetVal
          } else {  
            PopN <- PopN
          }
        } else if (OFFSET_DIFF){
          # Offset different pops differentially
          IndexZero = which(PopN == 0)
          # Check if this pop has 0 values
          if (length(IndexZero) > 0) {
            if (mean(PopN) == 0) {
              OffsetVal = 1e-17;  PopN = PopN + OffsetVal ### missing PopN = PopN + OffsetVal
            } else {
              # If the maximum value of the population is more than to 1
              if (max(PopN) >= 1) {
                # Add 1
                PopN = PopN + 1

              } else {
                # Otherwise add 1% of the mean
                IndexNonZero = which(PopN != 0)
                OffsetVal = mean(PopN[IndexNonZero]) * 0.01
                PopN = PopN + OffsetVal
              }
            }
          }
        } else {
          # Replace zero values with 1 percent of average values
          IndexZero = which(PopN == 0)

          #cat(sprintf("Number of zero values: %d\n", length(IndexZero)))

          if (ZERO_REPLACE_FLAG == 1) {
            #cat(sprintf("Replacing zero values with 1 percent of average\n"))
            if (mean(PopN) == 0) {
              OffsetVal = 1e-17
            } else {
              IndexNonZero = which(PopN != 0)
              OffsetVal = mean(PopN[IndexNonZero]) * 0.01
            }
          } else {
            #cat(sprintf("Replacing zero values with min of non-zero\n"))

            IndexNonZero = which(PopN != 0)
            OffsetVal = min(PopN[IndexNonZero]) ### not fixed (do not run pop series of zeros with ZEROS_REPLACE_FLAG=0)
          }

          if (ZERO_REPLACE_FLAG == 2) {
            #cat(sprintf("Replacing zero values with 1\n"))
            if (mean(PopN) == 0) {
              OffsetVal = 1e-17
            } else {
              IndexNonZero = which(PopN != 0)
              OffsetVal = 1
            }
          }
          if (length(IndexZero) > 0)
            PopN = PopN + OffsetVal
        }


        #pdf()

        SortResults = sort(YearPop, index.return = TRUE)
        YearPop = SortResults$x
        TempI = SortResults$ix
        PopN = PopN[TempI]

        # Perform smoothing and interpolation

        if (length(which(objects() == "YearPopInt")) != 0)
          rm(YearPopInt)

        if (length(which(objects() == "PopNInt")) != 0)
          rm(PopNInt)

        YearPopInt = YearPop[1]:YearPop[length(YearPop)]

        PopNLog = log(PopN)
        Flag = 0

        # if population has the same value then no need to build GAM model and interpolate
        GAMFlag = GAM_GLOBAL_FLAG
        if (all(PopN == PopN[1])) { ### original mean(PopN) == PopN[1]
          GAMFlag = 0
        }

        if (GAMFlag == 1) {
          if (MODEL_SELECTION_FLAG == 0) {

            # Estimate the smoothing parameter to be half the population length
            SmoothParm = round(length(PopN)/2)
            # If this is 3 or more (The population is therefore 6+ datapoints)
            if (SmoothParm >= 3) {
              # Added this as was having trouble refering to mgcv::s in formulae
              s <- mgcv::`s`
              model <- mgcv::gam(PopNLog ~ s(YearPop, k = SmoothParm), fx = TRUE)
              # check if the model is ok
              if (AUTO_DIAGNOSTIC_FLAG == 1) {
                rsd <- residuals(model)
                s <- mgcv::`s`
                modelres <- mgcv::gam(rsd ~ s(YearPop, k = length(PopN), bs = "cs"),
                                gamma = 1.4)
                if ((abs(sum(modelres$edf) - 1)) < 0.01) {
                  # 0.01
                  PopNInt <- predict(model, data.frame(YearPop = YearPopInt))
                  PopNInt = exp(PopNInt)
                  Flag = 1
                  PopProcessedGAMCounter = PopProcessedGAMCounter + 1
                  PopProcessedGAM[PopProcessedGAMCounter] = PopID[J]
                }
              } else {
                summary(model)
                readline(prompt = "Press any key to continue")
                plot(model, pages = 1, residuals = TRUE, all.terms = TRUE, shade = TRUE,
                     shade.col = 2)
                readline(prompt = "Press any key to continue")
                mgcv::gam.check(model)
                Char = readline(prompt = "Press 'Y' to accept model, 'N' to reject GAM model and use default method")
                while ((Char != "Y") & (Char != "N")) {
                  Char = readline(prompt = "Press 'Y' to accept model, 'N' to reject GAM model and use default method")
                }
                if (Char == "Y") {
                  PopNInt <- predict(model, data.frame(YearPop = YearPopInt))
                  PopNInt = exp(PopNInt)
                  Flag = 1
                  PopProcessedGAMCounter = PopProcessedGAMCounter + 1
                  PopProcessedGAM[PopProcessedGAMCounter] = PopID[J]
                }
              }
            }
          } else {
            if (length(PopN) >= 6) {
              SmoothParm = 3  # length(PopN) if K is set to max
              if (AUTO_DIAGNOSTIC_FLAG == 1) {
                while ((length(PopN) >= SmoothParm) & (Flag == 0)) {
                  s <- mgcv::`s`
                  model <- mgcv::gam(PopNLog ~ s(YearPop, k = SmoothParm), fx = TRUE)
                  rsd <- residuals(model)
                  modelres <- mgcv::gam(rsd ~ s(YearPop, k = length(PopN), bs = "cs"),
                                  gamma = 1.4)
                  if ((abs(sum(modelres$edf) - 1)) < 0.01) {
                    Flag = 1
                    PopNInt <- predict(model, data.frame(YearPop = YearPopInt))
                    PopNInt = exp(PopNInt)
                    PopProcessedGAMCounter = PopProcessedGAMCounter + 1
                    PopProcessedGAM[PopProcessedGAMCounter] = PopID[J]
                  } else {
                    SmoothParm = SmoothParm + 1
                  }
                }
              } else {
                while ((length(PopN) >= SmoothParm) & (Flag == 0)) {
                  s <- mgcv::`s`
                  model <- mgcv::gam(PopNLog ~ s(YearPop, k = SmoothParm), fx = TRUE)
                  summary(model)
                  readline(prompt = "Press any key to continue")
                  plot(model, pages = 1, residuals = TRUE, all.terms = TRUE,
                       shade = TRUE, shade.col = 2)
                  readline(prompt = "Press any key to continue")
                  mgcv::gam.check(model)
                  Char = readline(prompt = "Press 'Y' to accept model, 'N' to reject model")
                  while ((Char != "Y") & (Char != "N")) {
                    Char = readline(prompt = "Press 'Y' to accept model, 'N' to reject model")
                  }
                  if (Char == "Y") {
                    PopNInt <- predict(model, data.frame(YearPop = YearPopInt))
                    PopNInt = exp(PopNInt)
                    Flag = 1
                    PopProcessedGAMCounter = PopProcessedGAMCounter + 1
                    PopProcessedGAM[PopProcessedGAMCounter] = PopID[J]
                  } else {
                    SmoothParm = SmoothParm + 1
                  }
                }
              }
            }
          }
        }
        # IF we get to here and the Flag is still 0, then no GAM has been made - either
        # the population is to short (<6) or the gam has failed the quality check
        if (Flag == 0) {

          # If this is true then try to GAM the short pops too
          if (GLOBAL_GAM_FLAG_SHORT_DATA_FLAG == 1) {
            SmoothParm = length(PopN)
            s <- mgcv::`s`
            model <- mgcv::gam(PopNLog ~ s(YearPop, k = SmoothParm), fx = TRUE)
            PopNInt <- predict(model, data.frame(YearPop = YearPopInt))
            PopNInt = exp(PopNInt)
            PopProcessedGAMCounter = PopProcessedGAMCounter + 1
            PopProcessedGAM[PopProcessedGAMCounter] = PopID[J]
          } else {
            if (LINEAR_MODEL_SHORT_FLAG == TRUE) {
              MethodFlagLoop = MethodFlagLoop + 1
              MethodFlag[MethodFlagLoop] = PopID[J]
              model <- lm(PopNLog ~ YearPop)
              # r2 <- summary(model)$r.squared
              # LM_R2_THRESH = 0.0
              # if (r2 > LM_R2_THRESH) {
                PopNInt <- predict(model, data.frame(YearPop = YearPopInt))
                PopNInt = exp(PopNInt)
              # } else {
                # PopNotProcessedCounter = PopNotProcessedCounter + 1
                # PopNotProcessed[PopNotProcessedCounter] = PopID[J]
                # cat("R squared less than", LM_R2_THRESH, "\n")
                #next
              #}
            } else {
              # Apply the default approach (Chain)
              MethodFlagLoop = MethodFlagLoop + 1
              MethodFlag[MethodFlagLoop] = PopID[J]
              PopNInt = matrix(NA, 1, length(YearPopInt)) ### -1 -> NA

              for (K in 1:length(YearPopInt)) {
                k = which(YearPop == YearPopInt[K])
                if (length(k) > 0) {
                  PopNInt[K] = PopN[k]
                } else {
                  # find the previous value
                  YearStart = YearPopInt[K]
                  YearStart = YearStart - 1
                  k = which(YearPop == YearStart)
                  while (length(k) == 0) {
                    YearStart = YearStart - 1
                    k = which(YearPop == YearStart)
                  }
                  PopNStart = PopN[k]
                  # find the next value
                  YearEnd = YearPopInt[K]
                  YearEnd = YearEnd + 1
                  k = which(YearPop == YearEnd)
                  while (length(k) == 0) {
                    YearEnd = YearEnd + 1
                    k = which(YearPop == YearEnd)
                  }
                  PopNEnd = PopN[k]
                  # Calculate the interpolated value
                  PopNInt[K] = PopNStart * ((PopNEnd/PopNStart)^((YearPopInt[K] -
                                                                    YearStart)/(YearEnd - YearStart)))
                }
              }
            }
          }
        }

        # only consider from InitialYear onwards
        YearPop = InitialYear:FinalYear
        PopN = matrix(0, 1, length(YearPop))

        k = which(PopNInt == 0)
        k1 = which(PopNInt > 0)
        TempVal = 0
        if (length(k) > 0) {
          if (length(k1) > 0) {
            if (ZERO_REPLACE_FLAG == 1) {
              TempVal = mean(PopNInt[k1]) * 0.01
            } else {
              TempVal = min(PopNInt[k1])
            }
            PopNInt = PopNInt + TempVal
          }
        }
        for (K in InitialYear:FinalYear) {
          k = which(YearPopInt == K)
          if (length(k) > 0) {
            if (PopNInt[k] == 0) {
              PopN[K - InitialYear + 1] = NA ### -1 -> NA
            } else PopN[K - InitialYear + 1] = log10(PopNInt[k])
          } else PopN[K - InitialYear + 1] = NA ### -1 -> NA
        }

        # Calculate the growth rate
        PopLambda[JIndex, 1] = 1
        StartYear = InitialYear + 1
        for (K in StartYear:FinalYear) {
          if (!is.na(PopN[K - InitialYear + 1]) & !is.na(PopN[K - InitialYear]
                                                   )) ### !=-1 -> !is.na
            PopLambda[JIndex, K - InitialYear + 1] = PopN[K - InitialYear +
                                                            1] - PopN[K - InitialYear] else PopLambda[JIndex, K - InitialYear + 1] = NA ### -1 -> NA
        }
        JIndex = JIndex + 1
      } else {
        PopNotProcessedCounter = PopNotProcessedCounter + 1
        PopNotProcessed[PopNotProcessedCounter] = PopID[J]
      }
    }

    # Save the population lamdas to a file:

    PopData<-cbind(as.vector(PopID), PopLambda)
    pop_lambda_filename <- file.path(basedir, gsub(".txt", "_PopLambda.txt", DatasetName))
    #Pop_Headers<-t(c("population_id", as.vector(InitialYear:FinalYear)))
    #write.table(Pop_Headers,file=pop_lambda_filename, sep=",", eol="\n", quote=FALSE, col.names=FALSE, row.names = FALSE)
    write.table(PopData,sep=",", eol="\n", file=pop_lambda_filename, quote=FALSE, col.names=FALSE, row.names = FALSE, append=TRUE)


    # Save the species average lambda values

    EndYear = FinalYear - InitialYear + 1
    for (K in 1:EndYear) {
      k = which(!is.na(PopLambda[, K])) ### !=-1 -> !is.na
      if (length(k) > 0) {
        # Only get those lambdas that are not '-1'
        PopLambdaTemp = PopLambda[k, K]
        # Fine which of these are less than our max
        IndexTemp = which(PopLambdaTemp < LAMBDA_MAX)
        IndexTempBad_max = which(PopLambdaTemp >= LAMBDA_MAX) ### > -> >=
        # If we have some...
        if (length(IndexTemp) > 0) {
          # Extract them as PopLambdaTemp1
          PopLambdaTemp1 = PopLambdaTemp[IndexTemp]
          # Get those values that are also more then our min
          IndexTemp = which(PopLambdaTemp1 > LAMBDA_MIN)
          IndexTempBad_min = which(PopLambdaTemp1 < LAMBDA_MIN)
          # If there are some...
          if (length(IndexTemp) > 0) {
            # Then set species lambda to be their average...
            if (CAP_LAMBDAS) {
              SpeciesLambda[I, K] = mean(c(PopLambdaTemp1[IndexTemp], rep(LAMBDA_MAX, length(IndexTempBad_max)), rep(LAMBDA_MIN, length(IndexTempBad_min))))
            } else {
              SpeciesLambda[I, K] = mean(PopLambdaTemp) ### original mean(PopLambdaTemp1[IndexTemp])
            }
          } else {
            # Otherwise, if we have lambdas less than our max, but not more then min, set sp. av. to be NA
            if (CAP_LAMBDAS) {
              SpeciesLambda[I, K] = LAMBDA_MIN
            } else {
              SpeciesLambda[I, K] = mean(PopLambdaTemp) ### original NA
            }
          }
        } else {
          # Otherwise, if we have no lambdas less than our max, set sp. av. to be NA
          if (CAP_LAMBDAS) {
            SpeciesLambda[I, K] = LAMBDA_MAX
          } else {
            SpeciesLambda[I, K] = mean(PopLambdaTemp) ### original NA
          }
        }
      } else {
        # If all values are '-1' then set species lambda to be NA
        SpeciesLambda[I, K] = NA
      }
    }

    sNamesCounter = sNamesCounter + 1
    sNamesArray[sNamesCounter, 1] = sNames[I, 1]
    sIDArray[sNamesCounter] = ID[I, 1]

    # cat('Results saved\n')
    if (show_progress) setTxtProgressBar(prog, I)
  }
  if (show_progress) close(prog)
  cat("\n")

  PopNotProcessed1 = PopNotProcessed[1, 1:PopNotProcessedCounter]
  write.table(PopNotProcessed1, file = file.path(basedir, "lpi_temp", "PopNotProcessed.txt"))  # insert your desired file name here
  MethodFlag1 = MethodFlag[1, 1:MethodFlagLoop]
  if (LINEAR_MODEL_SHORT_FLAG == 1) {
    write.table(MethodFlag1, file=file.path(basedir, "lpi_temp", "PopProcessed_LM.txt"))  # insert your desired file name here
  } else {
    write.table(MethodFlag1, file=file.path(basedir, "lpi_temp", "PopProcessed_Chain.txt"))  # insert your desired file name here
  }
  PopProcessedGAM1 = PopProcessedGAM[1, 1:PopProcessedGAMCounter]
  write.table(PopProcessedGAM1, file = file.path(basedir, "lpi_temp", "PopProcessedGAM.txt")) # insert your desired file name here
  sNamesArray1 = sNamesArray[1:sNamesCounter, 1]
  write.table(sNamesArray1, file = file.path(basedir, "lpi_temp", "SpeciesName.txt"), quote = FALSE)

  Headers<-t(c("Species", as.vector(InitialYear:FinalYear)))

  #sNamesT <- sNamesArray[sIDArray, 1]

  # IDs (sIDArray) is per-population and sNamesArray is per species... currently exporting species lambdas
  #SpeciesData<-cbind(sIDArray, as.vector(sNamesT), SpeciesLambda)
  SpeciesData<-cbind(as.vector(sNamesArray), SpeciesLambda)
  lambda_filename <- file.path(basedir, gsub(".txt", "_Lambda.txt", DatasetName))
  write.table(Headers,file=lambda_filename, sep=",", eol="\n", quote=FALSE, col.names=FALSE, row.names = FALSE)
  write.table(SpeciesData,sep=",", eol="\n", file=lambda_filename, quote=FALSE, col.names=FALSE, row.names = FALSE, append=TRUE)

  #sp_df = melt(SpeciesData)


  return(SpeciesLambda)
  # MethodFlag
}
