# Supplementary material for: Mathematical biases in the calculation of the Living Planet Index lead to overestimation of vertebrate population decline
Source: Nat Commun. 2024 Jun 21;15:5295. doi: 10.1038/s41467-024-49070-x (PMC11192898; doi:10.1038/s41467-024-49070-x)
Supplement: Supplementary file 4 — Supplementary Software [file 41467_2024_49070_MOESM4_ESM.zip › Supplementary Software/Corrected/CORRECTIONS IN THE CODE.txt]

Corrections in the code
=======================
for description of errors, see ERRORS IN THE CODE.txt (.../Original with marked errors)
corrections (changed original commands) are on these lines of individual files:

file CalcLPI.R:
L98
L106
L130
L163
L202
L331
L386	
L388
L395
L396
L398
L420
L426
L440
L447
L455

file ProcessFile.R:
L133
	
file calculate_index.R:
L98
L103
L125

file bootstrap_lpi.R:
L42
L47
L51
L80
L94
L96

file LPIMain.R:
L553
