# Supplementary material for: Mathematical biases in the calculation of the Living Planet Index lead to overestimation of vertebrate population decline
Source: Nat Commun. 2024 Jun 21;15:5295. doi: 10.1038/s41467-024-49070-x (PMC11192898; doi:10.1038/s41467-024-49070-x)
Supplement: Supplementary file 4 — Supplementary Software [file 41467_2024_49070_MOESM4_ESM.zip › Supplementary Software/Corrected/bootstrap_lpi.R]

#' bootstrap_lpi
#'
#' @param SpeciesLambdaArray - Array of DTemps (annual differences)
#' @param fileindex The index of the file that this index is for
#' @param DSize The size of the data in DTemp
#' @param Group Which group this file belongs to
#' @param Weightings What the weightings are for this group
#' @param use_weightings Whether or not to use weightings (level 1)
#' @param use_weightings_B Whether or not to use weightings (level 1)
#' @param WeightingsB What the weightingsB are for this group
#'
#' @return Returns a bootstrapped LPI
#' @export
#'
bootstrap_lpi <- function(SpeciesLambdaArray, fileindex, DSize, Group, Weightings, use_weightings, use_weightings_B, WeightingsB, CAP_LAMBDAS) {

  NoFiles = length(unique(fileindex))
  NoGroups = length(unique(Group[[1]]))

  # Initialise first BootI for this loop to 1
  BootI = matrix(0, DSize)
  BootI[1] = 1

  cat(".")

  # For each year
  for (J in 2:DSize) {
    # Make two matrices of 0s of size 1xNoGroups
    D = matrix(0, 1, NoGroups)
    DI = matrix(0, 1, NoGroups)

    # For each file (population) in this file/set of species lambdas
    for (FileNo in 1:NoFiles) {

      GroupNo = Group[FileNo, 1]

      # Read SpeciesLambda from saved file FileName = paste('lpi_temp/SpeciesLambda',FileNo,sep='')
      # SpeciesLambda = read.table(FileName, header = FALSE, sep=',')
      SpeciesLambda = SpeciesLambdaArray[fileindex == FileNo, J]

      if(!is.null(SpeciesLambda)) {
        # We shouldn't be sampling missing values....
        SpeciesLambdaVal = na.omit(SpeciesLambda)

        # Create sample with replacement (single bootstrap instance)
        if (length(SpeciesLambdaVal)==1) {BootVal <- SpeciesLambdaVal
        } else {BootVal <- sample(SpeciesLambdaVal, replace = T)} ### original (without if else) BootVal <- sample(SpeciesLambdaVal, replace = T)
        # If we've got some meaningful data
        if (!CAP_LAMBDAS) {
          Index = which(!is.na(BootVal)) ### !=-1 -> !is.na
        } else {
          Index = which(!is.na(BootVal))
        }
        if (length(Index) > 0) {

          # Store sum of mean lamdas in D (summing over species within group)
          #D[Group[FileNo, 1]] = D[Group[FileNo, 1]] + mean(BootVal[Index])

          if (use_weightings) {
            D[GroupNo] = D[GroupNo] + mean(BootVal[Index])*Weightings[[1]][FileNo]
          } else {
            D[GroupNo] = D[GroupNo] + mean(BootVal[Index])
          }

          DI[GroupNo] = DI[GroupNo] + 1
        }
      }
    }

    # For each D
    # Take average if there's values (otherwise 0) - so this gives group average
    for (DIndex in 1:length(D)) {
      if (use_weightings == 1) {
        if (DI[DIndex] > 1) DI[DIndex] = 1
      }
      if (DI[DIndex] > 0) {
          D[DIndex] = D[DIndex]/DI[DIndex]
      } else {
        D[DIndex] = NA ### 0 -> NA
      }
    }

    DT = 0
    DI = 0
    # Sum over groups
    for (GroupNo in 1:NoGroups) {
      # CHANGED AS D CAN BE 0 I.E ZERO GROWTH (AVERAGED)
      #if (D[GroupNo] != 0) {
      if (use_weightings_B == 1) {
        # Catch any groups which have no data.
        if (!is.na(D[GroupNo])) {
          DT = DT + D[GroupNo]*WeightingsB[GroupNo]
          DI = 1 ### missing DI = 1
        }
        #DI = 1 ### removed
      } else {
        # Catch any groups which have no data.
        if (!is.na(D[GroupNo])) {
          DT = DT + D[GroupNo]
          DI = DI + 1
        }
      }
      #}
    }

    #if (use_weightings == 1) {
    #  if (DI > 1) DI = 1
    #}
    # Return the bootstrapped index
    if (DI == 0) {
      # If there was no data in this run, set to -1
      BootI[J] = -1 
      BootI[J] = NA
    } else {
      if (is.na( BootI[J - 1])) {
        BootI[J] = 1 * 10^(DT/DI)
      } else {
        BootI[J] = BootI[J - 1] * 10^(DT/DI)
      }
      #BootI[J] = BootI[J - 1] * 10^(DT/DI)
    }
  }
  #cat("BootI: ", BootI, "\n")
  return(BootI)
}
