# Supplementary material for: Mathematical biases in the calculation of the Living Planet Index lead to overestimation of vertebrate population decline
Source: Nat Commun. 2024 Jun 21;15:5295. doi: 10.1038/s41467-024-49070-x (PMC11192898; doi:10.1038/s41467-024-49070-x)
Supplement: Supplementary file 4 — Supplementary Software [file 41467_2024_49070_MOESM4_ESM.zip › Supplementary Software/Changed/CHANGES IN THE CODE.txt]

Added commands
==============

population data are limited to the range min_year - max_year (lambdas are calculated only from data in this range):
file LPIMain.R L109, L219
file ProcessFile.R L38, L43

added argument that the time series (the time between the first and last year of the population series) must be longer than TS_length_min:
file LPIMain.R L109, L219
file ProcessFile.R L38, L94
file CalcLPI.R L51, L114

counting the number of populations for individual taxa and realms:
file LPIMain.R L611, L628-L633, L635-L636
file CalcLPI.R L68, L372, L390-L392, L394, L503-L508

reshuffling of population series within the study period:
file LPIMain.R L109, L219
file ProcessFile.R L38, L54, L94
file CalcLPI.R L51, L109-L112


ggplot_lpi.R and ggplot_multi_lpi.R are changed in all folders (Changed, Corrected, Original with marked errors)
