# Supplementary material for: Mathematical biases in the calculation of the Living Planet Index lead to overestimation of vertebrate population decline
Source: Nat Commun. 2024 Jun 21;15:5295. doi: 10.1038/s41467-024-49070-x (PMC11192898; doi:10.1038/s41467-024-49070-x)
Supplement: Supplementary file 4 — Supplementary Software [file 41467_2024_49070_MOESM4_ESM.zip › Supplementary Software/Supplementary Software Legend.txt]

Individual folders in Supplementary Software contain R-code in R-scripts (.R files) needed to calculate the Living Planet Index (LPI), outputs (.RData files), and comments (.txt files).

All data analyses were performed in R (v 4.0, R Core Team, 2022) using RStudio (RStudio Team, 2022).

The original open-source code used to reproduce the LPI from Living Planet Database (LPD) data is contained in the R-package 'rlpi' (v 0.1.0), developed and maintained by the Zoological Society of London (ZSL) and available from the GitHub repository: https://github.com/Zoological-Society-of-London/rlpi. The original R-scripts from the rlpi package are in the folder 'Original with marked errors'. We commented out the original R-scripts.

Data of population time series from the Living Planet Database (LPD), managed and maintained by the Indicators & Assessments Unit at the Zoological Society of London (ZSL) and WWF International (WWF), are available on the website: https://livingplanetindex.org.

The values for weighting individual groups in the weighted averaging process are available in Supplementary Tables S10-S13 from McRae et al. 2017 (DOl:10.1371/ journal.pone.0169156).


folder:
### 'Original with marked errors' ###
#####################################
all mentioned errors in Supplementary Notes are marked in scripts
ERRORS IN THE CODE.txt - the list and description of errors
LPI_original.R - commands for analysis
LPI_original.RData - outputs

### 'Corrected' ###
###################
fixed errors in the code
CORRECTIONS IN THE CODE.txt - the list of corrections
LPI_corrected.R - commands for analysis
LPI_corrected.RData - outputs

### 'Changed' ###
#################
corrected scripts supplemented by the functions needed for the analyses in this study
CHANGED.txt - the list of changes
LPI_changed.R - commands for analysis
LPI_changed.RData - outputs

the structure and form of the scripts is preserved as in the original scripts (https://github.com/Zoological-Society-of-London/rlpi)
